# Supplementary material for: Seroprevalence of Binding and Neutralizing Antibodies against 39 Human Adenovirus Types in Patients with Neuromuscular Disorders
Source: Viruses. 2022 Dec 27;15(1):79. doi: 10.3390/v15010079 (PMC9866721; doi:10.3390/v15010079)
Supplement: Supplementary file 1 [file viruses-15-00079-s001.zip]

Archive with 1 entries (1 files):
- viruses-2100121-supplementary.pdf
